# Supplementary material for: Steroid‐dependent switch of OvoL/Shavenbaby controls self‐renewal versus differentiation of intestinal stem cells
Source: EMBO J. 2020 Dec 29;40(4):e104347. doi: 10.15252/embj.2019104347 (PMC7883054; doi:10.15252/embj.2019104347)
Supplement: Supplementary file 3 — Table EV1 [file EMBJ-40-e104347-s003.xlsx]

## Sheet: Al Hayek et al.
Table EV1
List of nuclear factors screened by RNAi-mediated depletion in embryos to identify regulators required for the activity of svb enhancers. For each candidate, the table indicates gene symbol, Coding Gene number, Flybase identifier, relative expression levels in stage-14 embryos (Menoret et al., 2013), as well as the source (Transgenic RNAi Project or Vienna Drosophila Resource Center) and identifi…
Symbol	CG Number	FlyBase_ID	Expression	Collection	RNAi line ID
ab	CG43860	FBgn0264442	1168.67	TRiP	32378
achi	CG8819	FBgn0033749	11.0159	TRiP	34652
achi	CG8819	FBgn0033749	11.0159	VDRC	v49635
achi	CG8819	FBgn0033749	11.0159	VDRC	v49637
Adf1	CG15845	FBgn0284249	708.692	TRiP	31500
Aef1	CG5683	FBgn0005694	45.6949	TRiP	31942
Aef1	CG5683	FBgn0005694	45.6949	VDRC	v4279
aop	CG3166	FBgn0000097	466.306	TRiP	35404
aop	CG3166	FBgn0000097	466.306	VDRC	v330526
ap	CG8376	FBgn0267978	60.1962	TRiP	41673
ap	CG8376	FBgn0267978	60.1962	VDRC	v101511
apt	CG5393	FBgn0015903	42.5159	VDRC	v4289
armi	CG11513	FBgn0041164	25.2627	TRiP	35343
Atf3	CG11405	FBgn0028550	46.1475	VDRC	v105036
Awh	CG1072	FBgn0013751	292.564	TRiP	44097
az2	CG1605	FBgn0025185	32.6343	TRiP	26230
az2	CG1605	FBgn0025185	32.6343	VDRC	v100150
bab1	CG9097	FBgn0004870	5.58644	TRiP	35707
bbx	CG1414	FBgn0024251	221.352	VDRC	v12630
Bgb	CG7959	FBgn0013753	212.583	TRiP	26213
Blimp-1	CG5249	FBgn0035625	8.01875	TRiP	36634
Blimp-1	CG5249	FBgn0035625	8.01875	VDRC	v108374
Blos1	CG30077	FBgn0050077	110.118	VDRC	v25567
bowl	CG10021	FBgn0004893	476.323	TRiP	34735
brwl	CG3838	FBgn0032130	100.216	VDRC	v24769
bs	CG3411	FBgn0004101	328.034	TRiP	26755
bs	CG3411	FBgn0004101	328.034	VDRC	v100609
bsh	CG10604	FBgn0000529	3.2992	TRiP	43994
C15	CG7937	FBgn0004863	16.0111	TRiP	35018
Camta	CG42332	FBgn0259234	16.0111	TRiP	35683
Camta	CG42332	FBgn0259234	16.0111	TRiP	40849
Cf2	CG11924	FBgn0000286	56.5375	TRiP	57256
Cf2	CG11924	FBgn0000286	56.5375	VDRC	v103664
CG10209	CG10209	FBgn0033971	104.942	VDRC	v106002
CG10321	CG10321	FBgn0034643	193.141	VDRC	v105275
CG10366	CG10336	FBgn0032698	96.7149	VDRC	v106784
CG10543	CG10543	FBgn0034570	30.0086	TRiP	54816
CG10543	CG10543	FBgn0034570	30.0086	VDRC	v30888
CG10631	CG10631	FBgn0032817	81.5608	VDRC	v29378
CG10949	CG10949	FBgn0032858	18.0013	VDRC	v38425
CG11085	CG11085	FBgn0030408	2.46666	VDRC	v103232
CG11247	CG11247	FBgn0037120	233.113	VDRC	v52116
CG11398	CG11398	FBgn0040366	18.5445	VDRC	v18075
CG11456	CG11456	FBgn0037031	38.5005	VDRC	v16204
CG11723	CG11723	FBgn0031391	147.271	VDRC	v39723
CG11906	CG11906	FBgn0034425	82.8644	VDRC	v16364
CG12219	CG12219	FBgn0043796	63.4091	VDRC	v107221
CG12391	CG12391	FBgn0033581	90.0708	VDRC	v43264
CG12942	CG12942	FBgn0033569	35.8012	TRiP	27077
CG13024	CG13204	FBgn0033627	83.6291	VDRC	v107526
CG14655	CG14655	FBgn0037275	106.361	TRiP	34717
CG14655	CG14655	FBgn0037275	106.361	VDRC	v103382
CG14710	CG14710	FBgn0037920	80.0559	VDRC	v18341
CG15710	CG15710	FBgn0034120	0.935716	TRiP	26773
CG1603	CG1603	FBgn0033185	53.4888	VDRC	v107541
CG1620	CG1620	FBgn0033183	76.3779	VDRC	v12681
CG16863	CG16863	FBgn0028931	10.1286	VDRC	v20312
CG17186	CG17186	FBgn0038741	14.6041	TRiP	27079
CG17328	CG17328	FBgn0028895	28.6388	VDRC	v105540
CG17612	CG17612	FBgn0031597	67.4677	VDRC	v109834
CG17803	CG17803	FBgn0038547	6.08473	TRiP	29367
CG17829	CG17829	FBgn0025635	135.245	VDRC	v110592
CG18262	CG18262	FBgn0030012	40.0693	TRiP	33348
CG30020	CG30020	FBgn0050020	62.0418	VDRC	v106148
CG32767	CG32767	FBgn0052767	247.686	VDRC	v42336
CG32767	CG32767	FBgn0052767	247.686	VDRC	v42337
CG32772	CG32772	FBgn0052772	173.805	VDRC	v14572
CG33213	CG33213	FBgn0053213	26.7792	VDRC	v103517
CG4282	CG4282	FBgn0034114	56.905	TRiP	26313
CG4282	CG4282	FBgn0034114	56.905	TRiP	62445
CG6685	CG6685	FBgn0036062	50.7897	TRiP	31750
CG6769	CG6769	FBgn0030878	162.181	VDRC	v102279
CG6808	CG6808	FBgn0037921	15.4639	TRiP	35588
CG8089	CG8098	FBgn0024315	26.7731	VDRC	v23031
CG8944	CG8944	FBgn0030680	176.787	VDRC	v36066
CG9705	CG9705	FBgn0036661	132.857	VDRC	v104426
CHES-1-like	CG12690	FBgn0029504	398.204	TRiP	34928
chn	CG11798	FBgn0284249	697.335	VDRC	v108695
ci	CG2125	FBgn0004859	464.558	VDRC	v105620
Clamp	CG1832	FBgn0032979	529.319	VDRC	v110592
ClC-c	CG5284	FBgn0036566	367.313	TRiP	27034
crc	CG8669	FBgn0000370	1079.71	TRiP	25985
CrebA	CG7450	FBgn0004396	330.441	TRiP	42562
ct	CG11387	FBgn0004198	68.1163	TRiP	29625
ct	CG11387	FBgn0004198	68.1163	TRiP	33967
ct	CG11387	FBgn0004198	68.1163	VDRC	v4138
D	CG5893	FBgn0000411	331.526	TRiP	34672
D19B	CG10270	FBgn0022699	86.683	VDRC	v18604
da	CG5102	FBgn0267821	658.396	TRiP	35686
Dif	CG6794	FBgn0011274	20.399	TRiP	29514
disco	CG9908	FBgn0000459	231.662	VDRC	v7001
dl	CG6667	FBgn0260632	149.739	TRiP	36650
dl	CG6667	FBgn0260632	149.739	VDRC	v45996
dm	CG10798	FBgn0262656	420.575	VDRC	v106066
Doc1	CG5133	FBgn0028789	61.6303	VDRC	v16746
Doc3	CG5093	FBgn0035954	47.6423	TRiP	31932
Dr	CG1897	FBgn0000492	302.967	TRiP	26224
dsf	CG9019	FBgn0015381	2.81386	TRiP	29373
Dsp1	CG12223	FBgn0278608	752.208	TRiP	31960
dwg	CG2711	FBgn0000520	48.192	TRiP	35666
dwg	CG2711	FBgn0000520	48.192	VDRC	v4556
dysf	CG32474	FBgn0039411	5.46391	TRiP	26321
E(spl)m5-HLH	CG6096	FBgn0002631	43.8051	TRiP	26201
ecd	CG5714	FBgn0000543	56.1843	VDRC	v103145
eg	CG7383	FBgn0000560	8.12741	VDRC	v7157
Eip74EF	CG32180	FBgn0000567	30.9596	TRiP	29353
Eip75B	CG8127	FBgn0000568	84.7987	TRiP	32944
emc	CG1007	FBgn0000575	1723.3	TRiP	26738
en	CG9015	FBgn0000577	222.06	TRiP	33715
ERR	CG7404	FBgn0035849	53.2904	VDRC	v108349
Ets65A	CG7018	FBgn0005658	70.3172	VDRC	v15354
Ets65A	CG7018	FBgn0005658	70.3172	VDRC	v15355
Ets97D	CG6338	FBgn0004510	60.7089	TRiP	25795
Ets98B	CG5583	FBgn0005659	12.1356	TRiP	28700
Ets98B	CG5583	FBgn0005659	12.1356	VDRC	v107292
Ets98B	CG5583	FBgn0005659	12.1356	VDRC	v10932
eve	CG2328	FBgn0000606	42.3837	TRiP	34325
ewg	CG3114	FBgn0005427	452.579	VDRC	v4559
exd	CG8933	FBgn0000611	894.78	TRiP	29338
exd	CG8933	FBgn0000611	894.78	VDRC	v7802
ey	CG1464	FBgn0005558	60.1675	TRiP	29339
eyg	CG10488	FBgn0000625	21.3901	TRiP	26226
Fer3	CG6913	FBgn0037937	53.6815	TRiP	25974
GABPI	CG17257	FBgn0031495	73.6788	TRiP	27028
GATAd	CG5034	FBgn0032223	123.395	VDRC	v50364
gce	CG42739	FBgn0261703	7.32	TRiP	26323
gem	CG30011	FBgn0050011	551.332	TRiP	26214
gem	CG30011	FBgn0050011	551.332	VDRC	v43070
grau	CG33133	FBgn0001133	97.1116	VDRC	v10362
grau	CG33133	FBgn0001133	97.1116	VDRC	v104196
grh	CG42311	FBgn0259211	785.404	TRiP	28820
grn	CG9656	FBgn0001138	280.833	VDRC	v105192
gsb	CG3388	FBgn0001148	28.2016	TRiP	29600
gsb-n	CG2692	FBgn0001147	55.5974	TRiP	28078
Gug	CG6964	FBgn0010825	597.334	VDRC	v13687
H	CG5460	FBgn0001169	173.824	TRiP	27315
hbn	CG33152	FBgn0008636	20.3176	TRiP	31906
HDAC1	CG7471	FBgn0015805	254.167	TRiP	33725
Hmg-2	CG9418	FBgn0026582	52.9311	VDRC	v37665
HmgD	CG17950	FBgn0004362	1333.01	TRiP	31344
HmgZ	CG17921	FBgn0010228	2523.93	VDRC	v12772
Hnf4	CG9310	FBgn0004914	202.334	TRiP	29375
Hnf4	CG9310	FBgn0004914	202.334	VDRC	v12692
Hr78	CG7199	FBgn0015239	431.423	TRiP	31990
Hsf	CG5748	FBgn0001222	612.089	TRiP	27070
Hsf	CG5748	FBgn0001222	612.089	VDRC	v37699
hth	CG17117	FBgn0001235	196.515	VDRC	v12763
ind	CG11551	FBgn0025776	6.46358	TRiP	28662
inv	CG17835	FBgn0001269	36.9635	VDRC	v49950
Jra	CG2275	FBgn0001291	134.561	VDRC	v107997
Jra	CG2275	FBgn0001291	134.561	VDRC	v10835
jumu	CG4029	FBgn0015396	77.6103	VDRC	v12610
kay	CG33956	FBgn0001297	199.357	TRiP	33379
Kdm2	CG11033	FBgn0037659	280.416	TRiP	31360
ken	CG5575	FBgn0011236	673.477	TRiP	34739
knrl	CG4761	FBgn0001323	173.536	VDRC	v47216
lab	CG1264	FBgn0002522	117.423	TRiP	26753
lbe	CG6545	FBgn0011278	0.666808	TRiP	28374
lbl	CG6570	FBgn0008651	94.9005	TRiP	35698
Lhr	CG18468	FBgn0034217	35.7148	TRiP	25340
lid	CG9088	FBgn0031759	299.71	TRiP	42203
lola	CG12052	FBgn0283521	21.2448	TRiP	12573
lov	CG16778	FBgn0266129	364.77	VDRC	v10739
M1BP	CG9797	FBgn0037621	180.819	TRiP	32858
Mad	CG12399	FBgn0011648	480.084	TRiP	31315
maf-S	CG9954	FBgn0034534	474.209	VDRC	v12711
mamo	CG45477	FBgn0267033	0.553978	TRiP	26766
Max	CG9648	FBgn0017578	455.994	TRiP	29328
mbf1	CG4143	FBgn0262732	1120.32	TRiP	28550
mip120	CG6061	FBgn0033846	119.449	TRiP	32461
mip120	CG6061	FBgn0033846	119.449	VDRC	v35060
mip120	CG6061	FBgn0033846	119.449	VDRC	v35061
mld	CG34100	FBgn0263490	352.038	VDRC	v101867
moi	CG42350	FBgn0261019	35.4817	VDRC	v29503
MTF-1	CG3743	FBgn0040305	125.625	VDRC	v107124
Mtp	CG9342	FBgn0266369	455.994	TRiP	51872
Mtp	CG9342	FBgn0266369	455.994	VDRC	v15775
mus201	CG10890	FBgn0002887	82.6052	TRiP	31052
mus201	CG10890	FBgn0002887	82.6052	TRiP	35652
nejire	CG15319	FBgn0261617	218.54	TRiP	27724
nejire	CG15319	FBgn0261617	218.54	VDRC	v102885
NFAT	CG11172	FBgn0030505	41.0566	VDRC	v107032
noc	CG4491	FBgn0005771	1559.14	TRiP	29370
nub	CG34395	FBgn0085424	427.844	TRiP	29388
nub	CG34395	FBgn0085424	427.844	VDRC	v101275
Oaz	CG42702	FBgn0261613	30.7436	TRiP	25923
oc	CG12154	FBgn0004102	94.2638	TRiP	34327
Odj	CG7357	FBgn0038551	91.9389	VDRC	v100097
opa	CG1133	FBgn0003002	256.355	TRiP	34706
Optix	CG18455	FBgn0025360	83.8389	TRiP	55306
pan	CG34403	FBgn0085432	19.6708	TRiP	26743
pan	CG34403	FBgn0085432	19.6708	VDRC	v108679
pb	CG31481	FBgn0051481	10.9299	TRiP	29595
pdm2	CG12287	FBgn0004394	127.409	TRiP	29543
pdm2	CG12287	FBgn0004394	127.409	VDRC	v102126
Pdp1	CG17888	FBgn0016694	127.494	TRiP	26212
Pdp1	CG17888	FBgn0016694	127.494	VDRC	v110551
Pep	CG6143	FBgn0004401	1159.45	TRiP	32944
pfk	CG15812	FBgn0035405	117.344	VDRC	v107517
ph-p	CG18412	FBgn0004861	392.299	VDRC	v100811
pho	CG17743	FBgn0002521	590.541	VDRC	v39529
pita	CG3941	FBgn0034878	92.7256	VDRC	v21739
pnr	CG3978	FBgn0003117	115.46	TRiP	28935
pnt	CG17077	FBgn0003118	92.1219	TRiP	35038
pnt	CG17077	FBgn0003118	92.1219	VDRC	v105390
Poxn	CG8246	FBgn0003130	51.8523	TRiP	26238
ppk5	CG33289	FBgn0053289	0.86	TRiP	25816
prd	CG6716	FBgn0003145	9.95588	TRiP	33965
prg	CG9233	FBgn0285971	57.4301	VDRC	v19805
pros	CG17228	FBgn0004595	433.28	VDRC	v101477
pzg	CG7752	FBgn0259785	58.003	VDRC	v25541
Rel	CG11992	FBgn0014018	111.27	TRiP	33661
repo	CG31240	FBgn0011701	332.493	VDRC	v10424
REPTOR	CG13624	FBgn0039209	163.773	VDRC	v109612
retn	CG5403	FBgn0004795	373.107	TRiP	35688
Rfx	CG6312	FBgn0020379	19.1338	TRiP	29355
row	CG8092	FBgn0033998	45.289	VDRC	v 28196
sage	CG12952	FBgn0037672	57.0304	TRiP	25980
sba	CG13598	FBgn0016754	265.421	VDRC	v101314
schlank	CG3576	FBgn0040918	496.246	TRiP	29340
Scm	CG9495	FBgn0003334	237.266	TRiP	35389
sd	CG8544	FBgn0003345	634.92	TRiP	29352
sd	CG8544	FBgn0003345	634.92	VDRC	v101497
sens-2	CG31632	FBgn0051632	231.662	VDRC	v21385
Sik3	CG42856	FBgn0262103	3.02369	TRiP	35378
sima	CG45051	FBgn0266411	276.81	VDRC	v106187
slbo	CG4354	FBgn0005638	1412.53	TRiP	27043
sli	CG43758	FBgn0264089	0.88	TRiP	31467
slp1	CG16738	FBgn0003430	128.366	TRiP	29354
slp2	CG2939	FBgn0004567	89.8029	TRiP	34634
sna	CG3956	FBgn0003448	225.449	TRiP	28679
sna	CG3956	FBgn0003448	225.449	VDRC	v50003
Sox14	CG3090	FBgn0005612	102.959	VDRC	v10856
Sox21a	CG7345	FBgn0036411	11.8235	TRiP	31902
SoxN	CG18024	FBgn0029123	473.442	TRiP	25996
srp	CG3992	FBgn0003507	398.696	TRiP	35813
Sry-delta	CG17958	FBgn0003512	153.839	VDRC	v102786
Sry-delta	CG17958	FBgn0003512	153.839	VDRC	v41094
Ssb-c31a	CG8396	FBgn0015299	208.758	VDRC	v103016
Stat92E	CG4257	FBgn0016917	287.528	VDRC	v106980
Su(H)	CG3497	FBgn0004837	131.159	TRiP	28900
su(Hw)	CG8573	FBgn0003567	230.743	VDRC	v100395
Su(var)205	CG8409	FBgn0003607	632.461	TRiP	33400
sv	CG11049	FBgn0005561	9.74642	TRiP	27269
sv	CG11049	FBgn0005561	9.74642	VDRC	v107343
svp	CG11502	FBgn0003651	10.57	TRiP	28689
svp	CG11502	FBgn0003651	10.57	VDRC	v100762
tef	CG8961	FBgn0086350	40.2681	VDRC	v107091
tio	CG12630	FBgn0028979	24.0226	TRiP	35812
tll	CG1378	FBgn0003720	35.9554	VDRC	v6236
toe	CG10704	FBgn0036285	34.7916	TRiP	29345
toy	CG11186	FBgn0019650	87.7227	TRiP	29346
Trf	CG7562	FBgn0010287	60.2752	VDRC	v30441
trh	CG42865	FBgn0262139	394.809	VDRC	v22703
trx	CG8651	FBgn0003862	174.113	TRiP	33703
ttk	CG1856	FBgn0003870	535.504	TRiP	26315
tx	CG5441	FBgn0263118	193.63	VDRC	v102831
tx	CG5441	FBgn0263118	193.63	VDRC	v37629
Usf	CG17592	FBgn0029711	49.2683	VDRC	v30452
ush	CG2762	FBgn0003963	188.119	TRiP	32950
usp	CG4380	FBgn0003964	112.664	TRiP	27258
usp	CG4380	FBgn0003964	112.664	VDRC	v16893
vri	CG14029	FBgn0016076	367.173	TRiP	25989
vri	CG14029	FBgn0016076	367.173	VDRC	v5650
vvl	CG10037	FBgn0086680	302.22	TRiP	26228
wdn	CG1454	FBgn0005642	158.454	VDRC	v106451
Xbp1	CG9415	FBgn0021872	906.973	VDRC	v15347
Xrp1	CG17836	FBgn0261113	81.562	TRiP	34521
zen	CG1046	FBgn0004053	3.40552	TRiP	26229
zfh1	CG1322	FBgn0004606	276.986	VDRC	v103205
ZIPIC	CG7928	FBgn0039740	83.2005	VDRC	v35290
